# Supplementary material for: White matter connectivity in brain networks supporting social and affective processing predicts real-world social network characteristics
Source: Commun Biol. 2022 Oct 3;5:1048. doi: 10.1038/s42003-022-03655-8 (PMC9529948; doi:10.1038/s42003-022-03655-8)
Supplement: Supplementary file 4 — Supplementary Data 1 [file 42003_2022_3655_MOESM4_ESM.xlsx]

## Sheet: affective_evcent_scatterplot
actual_values	predicted_values
1.38459	1.70658
1.86452	1.72068
1.28608	1.70576
1.93567	1.86266
1.7732	1.65884
1.84004	1.49597
2.42104	1.79517
1.66628	1.90085
1.46316	1.6804
1.88029	1.5329
1.38678	1.51943
1.49852	1.66516
2.01798	1.82879
1.47463	1.9511
1.96688	1.55275
1.44227	1.78863
1.69875	1.71686
2.21765	1.59062
2.06609	1.69562
1.84682	1.4594
1.82321	1.5775
1.85532	1.71799
1.23444	1.68315
2.01823	1.92738
1.31794	1.78059
1.38348	1.7523
1.70177	1.74324
2.01698	1.78851
1.52929	2.05383
1.63013	1.70328
1.91872	1.77628
1.85317	1.93359
1.65841	1.90415
1.56375	1.39702
2.07677	1.54049
1.63224	1.75994
1.63713	1.89315
1.67427	1.76732
1.33665	1.8071
2.51143	1.68237
1.98126	1.64452
1.25606	1.63027
1.72057	1.84514
1.22428	1.51932
1.38878	1.60707
2.31654	1.83706
1.88496	1.77901
1.81122	1.83238
1.51307	1.62284
1.78289	1.68839
1.85819	1.69715
1.60053	1.50423
1.24395	1.66995
1.41583	1.65552
1.83226	1.7339
1.39391	1.66367
2.4929	1.78897
2.32341	1.66237
1.42257	1.8518
2.31272	1.91188
2.14231	1.80213
1.75445	1.65667
1.43284	1.48943
1.43106	1.722
1.55567	1.78065
1.49489	1.82875
1.60955	1.60794
2.67969	1.93943
1.4432	1.88878
1.96013	1.63995
2.09333	1.83991
1.4489	1.63136
1.43233	1.68279
1.63263	1.52723
1.42553	1.64218
1.51082	1.66648
1.44583	1.57646
1.44668	1.54966
1.41393	1.7707
1.67716	1.8224
1.51192	1.59973
1.7276	1.61419
2.12116	1.55728
1.84295	1.86829
1.97517	1.77775
2.25057	1.89658
2.14463	1.78248
1.47862	1.7559
1.58368	1.61365
1.58994	1.71948
2.13834	1.51187
1.43749	1.73934
1.6333	1.76446
1.4134	1.36521
2.03005	1.30312
1.80198	1.44266
1.94101	1.65369
1.22502	1.65801
2.04691	1.73658
1.50884	1.45915
1.72363	1.65666
1.4794	2.11511
1.45284	1.52637
1.24051	1.37037
1.29613	1.44602
1.47886	1.89013
1.2527	1.60695
1.42935	1.61284
1.29589	1.56023
1.9411	1.7671
1.72596	1.81368
1.31122	1.58122

## Sheet: affective_bcent_scatterplot
actual_values	predicted_values
1.15163	1.64294
1.33916	1.31024
1.10472	1.37294
1.23142	1.45906
1.16301	1.4431
1.32118	1.08948
2.21234	1.29537
1.08491	1.58399
1.14484	1.16032
1.32577	1.2859
1.09948	1.16132
1.09873	1.28078
1.16342	1.29317
1.31008	1.53798
1.36423	1.24096
1.0522	1.46973
1.11978	1.50177
1.70523	1.38568
1.22487	1.4922
1.28932	0.991545
1.097	1.09869
1.18929	1.37021
1.08171	1.42748
1.41179	1.42803
1.25573	1.56953
1.17988	1.17971
1.21691	1.38587
1.28087	1.37092
1.06193	1.61081
1.3373	1.32325
1.17942	1.55952
1.18635	1.41417
1.43196	1.53678
1.11348	1.10786
1.30362	0.707812
1.11548	1.37042
1.07692	1.55948
1.14799	1.19491
1.21532	1.60039
2.61262	1.42001
2.53378	1.53512
1.05032	1.3549
1.15098	1.56585
1.02009	1.09356
1.19406	1.07206
2.12295	1.6346
1.67453	1.42909
2.15967	1.61032
1.2694	1.41255
2.02402	1.48879
1.90557	1.35437
1.51037	1.31712
1.03831	1.27986
1.02871	1.38901
1.08567	1.37558
1.11064	1.31822
2.25855	1.46905
1.78817	1.02194
1.11326	1.95957
1.95864	1.6256
1.68915	1.24657
1.52313	1.52389
1.24646	1.24574
1.52555	1.57388
1.3116	1.45936
1.10429	1.35837
1.08286	1.19863
3.12758	1.61931
1.13673	1.56885
1.42483	1.40065
1.73177	1.4755
1.14801	1.35888
1.11348	1.40353
1.24364	1.23775
1.12901	1.42693
1.1212	1.36657
1.15513	1.29656
1.21646	1.26801
1.08486	1.19361
1.36756	1.32317
1.17731	1.28699
1.32634	1.20932
1.7518	1.37907
1.51024	1.38938
2.15563	1.53826
1.99919	1.92018
1.92057	1.54867
1.10013	1.41029
1.21308	1.23333
1.19927	1.42411
1.97122	1.34125
1.15356	1.47821
1.14231	1.41876
1.10957	1.18551
1.99094	1.08302
1.30103	1.06879
1.627	1.27398
1.09835	1.23817
1.56848	1.31722
1.13096	1.28362
1.37726	1.39789
1.22233	1.81085
1.22782	1.06697
1.15645	1.07636
1.19348	1.25143
1.39056	1.49066
1.03806	1.20856
1.15315	1.08034
1.18958	1.36246
1.1086	1.36626
1.13797	1.47785
1.0679	1.39719

## Sheet: affective_constraint_scatterplo
actual_values	predicted_values
-1.56995	-1.60643
-1.34247	-1.40961
-1.98404	-1.54237
-1.52229	-1.53641
-1.53861	-1.48544
-1.25461	-1.66697
-1.1157	-1.48239
-1.58691	-1.45785
-1.60045	-1.50362
-1.42117	-1.69852
-1.76615	-1.61993
-1.65153	-1.60857
-1.46407	-1.50147
-1.69185	-1.38453
-1.35358	-1.62299
-1.6152	-1.44696
-1.38595	-1.38276
-1.28816	-1.52816
-1.50057	-1.38033
-1.4811	-1.65725
-1.49773	-1.69375
-1.59022	-1.58788
-2.05955	-1.64628
-1.43676	-1.4378
-1.76123	-1.51023
-1.68682	-1.507
-1.53472	-1.56121
-1.4902	-1.58689
-1.70721	-1.37651
-1.36435	-1.59603
-1.40081	-1.47448
-1.37081	-1.44749
-1.43738	-1.38745
-1.47847	-1.78445
-1.47862	-1.75642
-1.48529	-1.56851
-1.65995	-1.35229
-1.53992	-1.51519
-1.70528	-1.45557
-1.22978	-1.51995
-1.25868	-1.51251
-1.9804	-1.59341
-1.52079	-1.57718
-2.308	-1.69461
-1.63561	-1.66336
-1.25435	-1.49203
-1.27741	-1.4492
-1.19766	-1.4325
-1.49455	-1.69447
-1.30028	-1.40901
-1.26468	-1.54361
-1.43231	-1.60696
-2.01629	-1.48664
-1.70299	-1.50362
-1.61004	-1.52084
-1.8088	-1.54473
-1.18153	-1.42496
-1.35595	-1.68373
-1.71146	-1.36561
-1.26971	-1.33874
-1.36407	-1.51776
-1.36521	-1.60257
-1.61899	-1.66736
-1.46332	-1.42365
-1.50345	-1.42402
-1.71539	-1.42024
-1.37192	-1.60577
-1	-1.29844
-1.70302	-1.47739
-1.40228	-1.5407
-1.25705	-1.57344
-1.61454	-1.53991
-1.61833	-1.66478
-1.41666	-1.61548
-1.63747	-1.46667
-1.71528	-1.52469
-1.74655	-1.59996
-1.63529	-1.61326
-1.58919	-1.4458
-1.45141	-1.50512
-1.6396	-1.62577
-1.50111	-1.57124
-1.13275	-1.58267
-1.41993	-1.44297
-1.19328	-1.4309
-1.29952	-1.25435
-1.18201	-1.46929
-1.48416	-1.47044
-1.59493	-1.583
-1.22818	-1.5051
-1.2292	-1.65457
-1.66417	-1.47443
-1.51233	-1.38853
-1.87793	-1.79259
-1.2499	-1.79837
-1.40141	-1.61324
-1.31717	-1.5632
-2.1593	-1.59731
-1.29909	-1.58898
-1.52468	-1.71183
-1.44893	-1.63694
-1.60913	-1.22676
-1.62382	-1.69773
-2.31921	-1.74697
-2.15939	-1.75235
-1.5726	-1.35558
-2.212	-1.63404
-1.77369	-1.5543
-1.65247	-1.5482
-1.48951	-1.40252
-1.52949	-1.40682
-1.82705	-1.6324

## Sheet: mirror_evcent_scatterplot
actual_values	predicted_values
1.38459	1.81386
1.86452	1.51397
1.28608	1.59977
1.93567	1.83015
1.7732	1.70374
1.84004	1.7946
2.42104	1.6849
1.66628	1.50333
1.46316	1.40845
1.88029	1.70893
1.38678	1.39733
1.49852	1.77228
2.01798	1.7827
1.47463	1.65571
1.96688	1.69193
1.44227	1.8853
1.69875	1.61989
2.21765	1.85051
2.06609	1.53847
1.84682	1.94673
1.82321	1.86536
1.85532	1.51707
1.23444	1.83449
2.01823	1.73166
1.31794	1.44751
1.38348	1.58908
1.70177	1.84858
2.01698	1.88688
1.52929	1.93052
1.63013	1.95498
1.91872	1.5796
1.85317	1.76241
1.65841	1.48491
1.56375	1.23219
2.07677	1.77678
1.63224	1.66343
1.63713	1.609
1.67427	1.7226
1.33665	1.80104
2.51143	1.73778
1.98126	1.64536
1.25606	1.41199
1.72057	1.6688
1.22428	1.82146
1.38878	1.72373
2.31654	1.80198
1.88496	1.87108
1.81122	2.03978
1.51307	1.70103
1.78289	1.75932
1.85819	2.17337
1.60053	1.6898
1.24395	1.92331
1.41583	1.75367
1.83226	1.65396
1.39391	1.83664
2.4929	1.96963
2.32341	1.7949
1.42257	1.73477
2.31272	1.71898
2.14231	1.73266
1.75445	1.59799
1.43284	1.46615
1.43106	1.52661
1.55567	1.48963
1.49489	1.82091
1.60955	1.85768
2.67969	1.61904
1.4432	1.51558
1.96013	1.77633
2.09333	1.63664
1.4489	1.87019
1.43233	1.77132
1.63263	1.74299
1.42553	1.72619
1.51082	1.71861
1.44583	1.73162
1.44668	1.91107
1.41393	1.51658
1.67716	1.77376
1.51192	1.61219
1.7276	1.56
2.12116	1.72563
1.84295	1.89493
1.97517	1.65702
2.25057	1.97305
2.14463	1.95815
1.47862	1.7703
1.58368	1.61788
1.58994	1.98834
2.13834	1.57961
1.43749	1.60729
1.6333	1.50575
1.4134	1.62905
2.03005	1.79012
1.80198	1.72878
1.94101	1.49862
1.22502	1.58138
2.04691	1.79409
1.50884	1.54162
1.72363	1.65039
1.4794	1.70944
1.45284	1.5737
1.24051	1.54519
1.29613	1.64839
1.47886	1.67186
1.2527	1.57877
1.42935	1.44958
1.29589	1.44838
1.9411	1.64046
1.72596	1.63264
1.31122	1.80614

## Sheet: mirror_constraint_scatterplot
actual_values	predicted_values
-1.56995	-1.4236
-1.34247	-1.55507
-1.98404	-1.59206
-1.52229	-1.36301
-1.53861	-1.47823
-1.25461	-1.39587
-1.1157	-1.57761
-1.58691	-1.74366
-1.60045	-1.70462
-1.42117	-1.55183
-1.76615	-1.74463
-1.65153	-1.51347
-1.46407	-1.42794
-1.69185	-1.51882
-1.35358	-1.64152
-1.6152	-1.32053
-1.38595	-1.53546
-1.28816	-1.37846
-1.50057	-1.61791
-1.4811	-1.4818
-1.49773	-1.52617
-1.59022	-1.66995
-2.05955	-1.49942
-1.43676	-1.46302
-1.76123	-1.76853
-1.68682	-1.60388
-1.53472	-1.3942
-1.4902	-1.40985
-1.70721	-1.38699
-1.36435	-1.2785
-1.40081	-1.57586
-1.37081	-1.45008
-1.43738	-1.78373
-1.47847	-1.93329
-1.47862	-1.50585
-1.48529	-1.64827
-1.65995	-1.51162
-1.53992	-1.59573
-1.70528	-1.49625
-1.22978	-1.61672
-1.25868	-1.5274
-1.9804	-1.76098
-1.52079	-1.48747
-2.308	-1.49424
-1.63561	-1.57413
-1.25435	-1.4257
-1.27741	-1.36366
-1.19766	-1.28976
-1.49455	-1.4922
-1.30028	-1.59846
-1.26468	-1.30103
-1.43231	-1.6775
-2.01629	-1.2996
-1.70299	-1.51143
-1.61004	-1.48264
-1.8088	-1.5539
-1.18153	-1.37172
-1.35595	-1.49061
-1.71146	-1.55506
-1.26971	-1.45714
-1.36407	-1.57791
-1.36521	-1.58383
-1.61899	-1.71203
-1.46332	-1.60993
-1.50345	-1.66023
-1.71539	-1.35009
-1.37192	-1.46704
-1	-1.54932
-1.70302	-1.74733
-1.40228	-1.54751
-1.25705	-1.58042
-1.61454	-1.33238
-1.61833	-1.48362
-1.41666	-1.53808
-1.63747	-1.53946
-1.71528	-1.53114
-1.74655	-1.45142
-1.63529	-1.35752
-1.58919	-1.72034
-1.45141	-1.47709
-1.6396	-1.51219
-1.50111	-1.61934
-1.13275	-1.49213
-1.41993	-1.40949
-1.19328	-1.69089
-1.29952	-1.30548
-1.18201	-1.25271
-1.48416	-1.42871
-1.59493	-1.54881
-1.22818	-1.36176
-1.2292	-1.67367
-1.66417	-1.45982
-1.51233	-1.69352
-1.87793	-1.57173
-1.2499	-1.45288
-1.40141	-1.41341
-1.31717	-1.70315
-2.1593	-1.64023
-1.29909	-1.43575
-1.52468	-1.69818
-1.44893	-1.51127
-1.60913	-1.55265
-1.62382	-1.62548
-2.31921	-1.61407
-2.15939	-1.50558
-1.5726	-1.51134
-2.212	-1.67814
-1.77369	-1.64694
-1.65247	-1.71889
-1.48951	-1.54499
-1.52949	-1.54653
-1.82705	-1.56121

## Sheet: face_bcent_scatterplot
actual_values	predicted_values
1.15163	1.41234
1.33916	0.914774
1.10472	1.17831
1.23142	1.46401
1.16301	1.31292
1.32118	1.45742
2.21234	1.07965
1.08491	1.43896
1.14484	1.01359
1.32577	1.22443
1.09948	1.09108
1.09873	1.56181
1.16342	1.21338
1.31008	1.51249
1.36423	1.49359
1.0522	1.47205
1.11978	1.22469
1.70523	1.35058
1.22487	0.947288
1.28932	1.34265
1.097	1.48744
1.18929	1.24353
1.08171	1.61965
1.41179	1.08381
1.25573	1.30085
1.17988	0.84401
1.21691	1.33709
1.28087	1.35291
1.06193	1.33003
1.3373	1.60897
1.17942	1.49341
1.18635	1.16794
1.43196	1.3476
1.11348	1.15878
1.30362	1.02144
1.11548	1.46263
1.07692	1.22687
1.14799	1.39742
1.21532	1.39821
2.61262	1.63898
2.53378	1.40946
1.05032	1.13456
1.15098	1.54059
1.02009	1.28794
1.19406	1.27306
2.12295	1.50047
1.67453	1.26949
2.15967	1.44531
1.2694	1.13284
2.02402	1.51017
1.90557	1.21894
1.51037	1.50697
1.03831	1.91531
1.02871	1.18528
1.08567	1.57774
1.11064	1.44587
2.25855	1.49884
1.78817	1.44674
1.11326	1.68873
1.95864	1.46038
1.68915	1.60332
1.52313	1.77068
1.24646	1.57697
1.52555	1.67648
1.3116	1.33511
1.10429	1.63346
1.08286	1.47037
3.12758	1.66927
1.13673	1.35913
1.42483	1.5232
1.73177	1.433
1.14801	1.22486
1.11348	1.57105
1.24364	1.32435
1.12901	1.19661
1.1212	1.40198
1.15513	1.50728
1.21646	1.13705
1.08486	1.09849
1.36756	1.38641
1.17731	1.52404
1.32634	1.31178
1.7518	1.32486
1.51024	1.41584
2.15563	1.34203
1.99919	2.07001
1.92057	1.57285
1.10013	1.43095
1.21308	0.981466
1.19927	1.27856
1.97122	1.31919
1.15356	1.28323
1.14231	1.45244
1.10957	1.26067
1.99094	1.23704
1.30103	1.26675
1.627	1.32176
1.09835	1.31597
1.56848	1.37068
1.13096	1.38376
1.37726	1.30253
1.22233	1.25922
1.22782	1.45027
1.15645	1.12598
1.19348	1.47114
1.39056	1.20624
1.03806	1.34071
1.15315	1.30027
1.18958	1.29323
1.1086	1.28862
1.13797	1.2992
1.0679	1.55485

## Sheet: affective_evcent_hist
permuted_values
-0.137709
-0.0704554
-0.229886
0.0428059
-0.414737
-0.0611422
-0.211572
-0.138426
-0.139362
-0.177059
0.0490396
-0.103446
0.0512935
-0.0912787
0.114867
-0.0727978
-0.0253982
-0.0830548
0.0890678
-0.198831
0.100312
-0.181026
-0.0600105
-0.00404556
0.0159329
-0.203313
-0.191703
-0.116246
-0.117873
-0.0464182
0.00935628
-0.0307507
-0.0303302
-0.145378
0.0590095
-0.00297211
-0.197635
-0.07974
-0.199146
0.0362994
0.00972271
0.0555084
-0.158389
-0.0871732
-0.114653
-0.144297
-0.0366311
-0.151921
0.0144403
-0.296712
-0.0582985
0.021068
-0.0366869
0.000477433
-0.237936
-0.0207453
-0.179039
-0.016975
-0.192388
-0.0526557
0.181007
-0.00860853
-0.135024
0.0546835
-0.224644
-0.212862
-0.19059
-0.256746
-0.153639
-0.191487
0.0194042
-0.0613218
0.177549
0.0142032
-0.17921
-0.00707137
-0.0794504
0.168911
-0.130468
0.15664
0.0393188
-0.00157006
-0.310635
-0.310644
-0.0044556
0.0155308
0.00022764
0.00367314
-0.230757
-0.0365083
0.0204012
-0.352607
-0.0550306
-0.0139937
-0.0194642
0.0575841
0.09175
-0.2783
0.111481
-0.0438789
-0.105443
-0.202692
0.0652109
0.170825
0.0819151
0.0827579
-0.031526
-0.0779155
-0.103925
-0.0680552
-0.200937
-0.0103014
-0.359669
0.0225375
-0.075183
-0.0417901
0.078274
0.24608
0.180303
0.163837
-0.0182884
0.0140271
-0.211726
0.076385
-0.12405
0.120441
0.128017
0.0512062
-0.169781
0.186536
-0.0439301
-0.0366929
0.00147802
-0.0152429
-0.0526382
-0.0166592
0.12032
-0.0848312
-0.0574095
-0.124982
-0.0799427
0.0522318
-0.0158153
-0.113013
0.131945
-0.152375
-0.379045
-0.281584
0.127142
-0.0707203
-0.115803
-0.176222
-0.199463
-0.136505
-0.187062
-0.0402017
-0.172064
-0.279296
-0.145747
0.00230304
0.00634574
-0.205839
0.00834969
0.0289925
0.0283703
0.0709637
-0.0410519
0.184945
-0.308605
0.0665494
-0.00834473
-0.115152
-0.0084373
-0.116541
-0.336868
0.0989308
0.079132
0.00823862
0.0646621
0.0539741
-0.0928046
0.213933
0.00949902
0.0613006
0.0491933
0.191084
-0.0983015
-0.12537
0.123744
-0.0676097
-0.0921836
-0.13077
0.0211733
0.192338
0.0546387
0.116657
0.145584
0.105079
-0.110881
-0.193647
-0.118647
-0.0310375
0.0157398
-0.148425
-0.0199
0.131125
-0.106957
0.0128057
-0.18565
0.258237
-0.0345803
-0.0635083
-0.247651
0.23219
-0.247385
-0.273308
0.0328551
-0.0206108
-0.00391542
-0.0390683
-0.0983091
0.0359997
-0.352417
0.0985757
-0.0580956
0.0189661
0.227238
-0.0822791
-0.212819
-0.0999675
-0.0048666
-0.0159416
-0.00975947
-0.0228623
0.0125177
-0.0973708
-0.0429737
-0.0579976
-0.0309214
-0.0962607
-0.136777
-0.113174
-0.016069
-0.288699
0.0872324
0.0814681
-0.203859
-0.179191
0.29432
-0.000939989
0.0545641
0.0306596
-0.112467
0.0051346
-0.0890911
-0.196503
0.0165718
0.186251
0.176644
-0.0142053
0.0223202
-0.0586195
0.0420076
-0.120352
0.000218324
-0.0717123
-0.150526
-0.244649
-0.0200773
-0.172448
-0.00744075
-0.163627
-0.100568
0.0175041
-0.112075
0.0237252
-0.274739
-0.0566808
-0.123111
0.0436632
-0.159326
0.150096
0.0396684
-0.015506
-0.0495157
0.0919491
0.0664559
-0.0707984
-0.206185
-0.0460743
0.0233975
-0.198875
0.00214505
0.0816714
0.131374
0.0470922
-0.145008
0.0359146
0.151412
-0.15574
-0.05746
0.0272191
0.0249314
-0.0391093
0.00753515
0.052587
-0.0330633
0.0869864
0.120891
-0.024063
0.0463745
-0.0976936
-0.180406
0.0458331
-0.463471
-0.0835368
-0.0503776
-0.0381201
-0.367837
-0.044376
0.0556632
-0.202983
-0.235022
-0.00997782
-0.136233
0.0647174
-0.391556
0.00207582
-0.0503231
0.0760703
-0.325853
-0.238196
-0.154406
0.187043
-0.119873
-0.141588
0.205378
-0.12065
-0.0368265
0.0549046
-0.159451
0.0362294
-0.212781
-0.0547585
0.0954926
-0.0792726
0.00414869
-0.305047
-0.246062
0.0270307
-0.047013
-0.274449
0.0899954
0.175955
-0.273411
-0.150138
-0.0214058
-0.0873612
-0.189
0.0170768
-0.234407
-0.0999569
-0.0292151
0.153739
0.119835
-0.0207465
-0.0577353
0.0551463
0.0451363
-0.131204
-0.10914
-0.0513616
0.0272612
0.0140072
-0.0704469
-0.105935
-0.165324
-0.233645
0.108775
-0.0128177
0.0415388
-0.10678
-0.238566
0.148261
-0.203209
0.118186
-0.0131305
0.118622
-0.071753
-0.0492505
-0.0462174
0.0548535
-0.114721
-0.020502
-0.192033
-0.0493003
-0.132545
0.0979583
0.105135
-0.0703951
-0.0482222
-0.275901
-0.12044
0.0728725
-0.358283
0.070388
-0.0509915
-0.00260149
-0.0654171
-0.0304186
-0.0423187
0.143069
-0.144892
-0.161018
-0.488042
-0.113725
0.0454353
0.0448816
0.0834241
-0.00750566
0.0462671
-0.209518
-0.212967
0.314458
-0.0084052
-0.0433862
-0.0405342
0.0145923
0.0407334
0.0482577
0.0512694
0.122993
-0.147924
-0.0764457
-0.031793
0.0709305
-0.107873
0.139427
0.0809632
-0.248807
0.0358381
0.162432
0.0431952
0.0871864
-0.1399
0.0676405
-0.0827022
0.150662
0.0966555
-0.0313931
-0.200725
0.244495
0.0913915
-0.216881
-0.16854
-0.0800921
-0.0372225
-0.00076151
0.0378909
-0.129595
-0.0637428
-0.142113
-0.0168731
-0.121545
0.0793825
-0.12214
-0.0403529
0.0265094
0.012278
0.113604
-0.0158135
-0.0748837
0.0214288
0.138173
-0.0928277
-0.181663
0.0309114
-0.0692429
-0.0616455
-0.118655
-0.298052
-0.119455
0.003551
-0.0628383
0.0499563
0.0720376
0.0182353
-0.0192878
0.0867349
0.205297
-0.0756946
-0.163516
0.129432
-0.367634
-0.0900434
0.0816086
-0.042498
0.0592898
0.0701492
-0.438351
-0.202213
-0.0900679
0.168189
-0.257887
0.206415
0.0694279
0.0411958
-0.0470502
-0.0404628
-0.0800815
-0.086868
0.0103114
0.0973905
0.0454743
-0.030896
-0.0840987
0.321309
-0.286266
-0.194038
-0.0865637
-0.102143
-0.218916
0.0486813
0.137632
0.017223
-0.0811695
-0.0809821
-0.0057107
-0.0417683
0.129028
0.0332411
-0.163569
-0.0920663
-0.0273341
0.0451622
0.0338689
-0.223353
-0.0406813
-0.239884
-0.102518
0.096015
-0.0114587
-0.130408
0.0535039
0.061898
-0.30871
-0.120169
-0.143367
0.00536575
-0.154917
0.0839888
-0.0023825
-0.0846448
0.049669
-0.235562
-0.0350023
-0.0153357
-0.154733
-0.0337528
-0.107922
0.0742006
-0.00989108
-0.118474
0.0213354
-0.0676709
0.11586
-0.154643
-0.122713
-0.0138695
-0.118239
-0.20041
-0.150132
0.0536993
-0.0594589
-0.0659147
0.0324699
0.12946
0.192303
-0.187761
-0.186378
-0.208369
-0.32414
0.121072
0.118942
0.168064
0.0375634
-0.10962
0.101316
-0.121694
0.014601
0.0881183
0.0467749
-0.0795365
-0.0665369
0.0182043
-0.105737
0.114081
-0.0783259
0.02054
-0.0456999
0.0573742
-0.104146
0.00661505
0.0981584
0.10302
-0.0704762
0.0163139
0.0478436
-0.0843064
-0.186236
0.120381
-0.22399
0.169671
-0.0774843
-0.24263
-0.054007
-0.276817
-0.0575655
-0.130048
-0.156467
0.091985
-0.111701
-0.100219
-0.0942514
-0.162556
-0.194098
-0.161617
-0.374993
-0.273092
0.0980945
0.0358009
0.0296829
0.199406
-0.146785
0.0294896
0.0476572
0.190477
0.00176646
-0.292859
-0.00926438
0.163678
-0.231982
-0.0954638
0.0495861
0.0533717
0.0105552
-0.130628
-0.147364
-0.0125875
0.0675736
0.230653
-0.0562392
-0.183806
-0.0454568
0.0554789
0.0356182
0.0530224
-0.00391631
0.0288626
-0.114792
-0.217184
0.196495
0.0750058
-0.154399
0.170389
-0.0839615
-0.0217939
0.0158886
-0.205198
0.112239
0.175769
-0.0212437
-0.0819606
0.125563
0.0160174
-0.0960822
0.0906311
-0.068297
-0.130962
-0.0682298
-0.296555
-0.138677
-0.0936677
0.0761535
0.163558
-0.0270287
-0.15562
-0.0799727
-0.211235
0.0887107
-0.134338
0.0119025
-0.0987082
0.0486618
-0.0382566
-0.0275878
-0.298131
-0.107542
-0.00980375
-0.00186853
0.149244
0.142281
-0.225367
0.132013
-0.263487
-0.106252
-0.0344831
-0.233176
0.169145
0.0114027
-0.197097
-0.00674985
-0.0284894
0.100086
-0.0592305
-0.354865
-0.338224
0.148241
0.00257271
0.187996
-0.0441529
-0.198917
0.0495024
-0.322287
-0.0160931
-0.121279
-0.0302131
-0.169096
0.107737
-0.0297523
-0.244617
-0.00538658
-0.186558
0.0687161
0.0898691
0.0841768
-0.0478598
0.0550408
-0.0382608
0.112875
0.240852
0.170036
-0.0734025
-0.0270698
0.061282
-0.0496479
0.0231226
-0.00515655
0.0504599
0.051079
-0.0887704
-0.00485948
-0.14307
-0.247533
-0.136358
-0.140545
0.0321675
-0.0180198
-0.0393423
0.110623
0.0292272
-0.129256
-0.0990697
0.107924
0.106841
0.0176213
0.185763
-0.0420545
-0.0525538
-0.0175455
0.0584942
-0.0416469
0.0332332
0.145046
-0.0796564
0.070092
0.0975359
-0.0793887
-0.132491
-0.12211
-0.107809
-0.0552589
-0.0720917
0.0171207
0.0213786
-0.116972
0.12591
0.0823705
-0.190181
-0.0389685
-0.0791499
-0.0546976
0.00394819
-0.115033
0.0966015
-0.169705
-0.00782272
-0.082773
-0.17222
0.072786
-0.250128
-0.115888
-0.0175879
-0.110952
-0.0383638
0.0449703
-0.0286005
0.155764
0.177317
-0.00570674
0.194883
-0.177373
-0.121244
-0.360771
-0.102865
-0.0437863
-0.117771
-0.0943616
-0.114236
0.0935646
-0.401307
0.114849
-0.0558126
-0.0967977
0.114649
-0.057511
-0.159457
-0.174041
0.08385
0.165954
-0.028396
-0.00255038
-0.0692132
-0.0949868
-0.119891
-0.003838
0.0662684
-0.0167377
-0.0500562
-0.0901606
-0.0253706
-0.201992
-0.0870436
-0.0631412
-0.336335
-0.0526603
-0.0577939
0.153855
0.0950365
-0.429247
-0.0656831
-0.224575
-0.0678696
-0.226149
-0.00350534
-0.0138349
-0.0519129
0.239542
-0.0243806
-0.0676661
-0.277976
-0.0742984
0.14816
-0.174049
-0.0523979
-0.131516
-0.0551499
0.203612
-0.0459824
-0.020192
-0.10607
-0.17226
-0.122975
-0.100402
-0.176979
-0.153453
0.106578
-0.118098
-0.0702494
-0.231418
0.0678794
-0.0660506
-0.232426
0.0718873
-0.0598008
0.03803
-0.0426111
-0.0277642
-0.0557044
-0.318605
0.0993882
0.0946581
0.0504106
-0.189452
-0.0487199
-0.137426
-0.196411
-0.0560258
0.0855529
-0.0621725
-0.178976
0.275297
0.0294735
-0.603686
-0.0757131
0.067053
-0.173919
0.0134038
-0.161681
-0.093081
-0.123885
-0.350916
-0.15871
-0.13046
0.00604336
-0.0320815
-0.0030972
-0.182646
-0.272486
-9.13154e-05
-0.173797
-0.0332076
-0.116363
-0.104144
0.152114
-0.0683846
-0.0924926
0.0475006
0.00162974
-0.189988
-0.190042
-0.132529
0.0956429
0.128323
-0.0399018
0.109535
0.0268984
-0.222184
0.0752552
-0.017991
0.00733167
-0.0630433
0.0414342
-0.162389
-0.310833
0.0198209
-0.151966
-0.0288192
0.0235929
-0.286573
-0.0392345
0.0358038
-0.100013
0.0258459
0.147572
-0.107199
-0.019975
0.169355
-0.0970283
-0.358193
0.0131737
-0.160035
0.0593719
-0.504105
-0.072797
0.0966393
-0.210596
0.0579892
-0.210002
-0.233856
-0.0643711
0.0628939
0.0313961
0.0538301
-0.0275812
-0.129093
-0.0988132
0.172748
-0.18645
0.107087
0.114409
0.225684
0.00756836
-0.0273303
0.0658369
-0.19424
-0.00848798
0.131902
-0.243409
-0.187526
-0.0881754
0.0273714
0.126712
-0.000619697
-0.0661307
0.00414679
0.125601
0.0920145
0.147512
0.24271

## Sheet: affective_bcent_hist
permuted_values
0.117147
-0.00209839
-0.0807007
-0.0244625
-0.136695
0.0790361
-0.0593111
-0.0844945
-0.278268
-0.117436
0.117316
-0.206242
-0.121702
0.0946099
0.067418
0.121855
-0.151952
-0.117767
0.07022
-0.139483
-0.0461351
-0.136406
-0.157335
-0.0610764
0.20418
-0.209065
-0.154979
-0.0161194
-0.0015571
0.0422345
0.137245
0.041509
-0.00845762
-0.277293
0.157169
-0.121808
-0.0941438
-0.0780376
-0.405791
0.161634
-0.11738
0.046911
-0.17502
-0.117613
-0.134738
-0.117785
0.0967105
-0.192182
0.227098
-0.0509313
0.0796706
-0.0422009
-0.0558611
0.201747
0.0360403
-0.088837
-0.37945
0.0558134
-0.157592
-0.0746454
0.190518
0.0647385
-0.0334474
-0.042637
-0.0507856
-0.124613
-0.180581
-0.375797
-0.114093
-0.0636626
-0.143368
0.0437814
0.0179952
0.0709703
-0.238463
-0.0549638
-0.00322203
0.156804
0.0799498
0.148532
-0.0820627
0.0134158
-0.290258
-0.327538
0.0701847
-0.11824
0.0805495
0.251414
-0.134499
-0.0172352
-0.0210938
-0.380242
0.123892
-0.0957524
-0.0446531
0.0323701
0.150108
-0.154594
0.209648
-0.185478
-0.0134124
0.0429303
0.0168463
0.221071
0.122685
0.190447
-0.111722
-0.0536618
-0.229143
-0.274734
-0.278788
0.148165
0.0384665
-0.017555
-0.0174385
-0.00567366
0.129476
0.29793
-0.107238
0.199123
-0.0496452
-0.0295033
-0.138653
-0.0954835
0.00832679
0.0879121
0.0512433
0.0016179
0.177047
0.0248409
-0.166675
-0.174647
-0.0638811
-0.0114917
0.062303
0.104491
0.0107213
0.1455
0.0209931
0.0269073
-0.0459325
-0.0364536
0.0139632
-0.0543378
0.0998515
-0.00669805
-0.115656
-0.338238
-0.00957168
-0.0287703
-0.0280636
-0.169966
-0.154953
-0.207798
-0.315903
-0.0431206
-0.154198
-0.266118
-0.202428
0.00932218
-0.0267709
-0.185672
0.0735472
-0.024052
0.16553
0.0362374
-0.0616636
0.127405
-0.219386
-0.0647094
-0.0399241
-0.00469811
0.0704246
0.123323
-0.106437
0.187174
0.0115519
0.0900068
0.084475
-0.0445662
-0.0610442
-0.0720469
-0.138618
0.106905
0.157003
0.0393217
0.0974526
-0.0080524
-0.0433129
-0.0616593
-0.141849
-0.0720659
-0.00585818
-0.0139292
0.114532
0.0180682
0.120052
0.0138884
-0.079176
-0.305694
-0.204839
-0.00855421
-0.133298
-0.043402
0.191485
0.0407994
-0.173158
-0.0253828
0.0551688
0.0646609
-0.231774
0.0634142
-0.275506
0.0065968
-0.113107
-0.255037
-0.0782926
0.146989
-0.242992
0.146722
-0.1644
-0.0668222
-0.199843
0.158542
-0.0238703
0.0849859
0.26444
-0.10257
-0.121182
0.0090527
0.0594298
0.0579917
0.0783052
0.17081
-0.0274549
-0.073309
-0.0011146
-0.151279
0.119786
-0.164946
0.0154589
0.100575
-0.108522
-0.136627
-0.019397
-0.066316
-0.0857103
-0.0335681
0.203762
0.142335
-0.0206989
-0.0330322
-0.0678777
-0.139589
-0.0337679
-0.204673
0.0586957
0.254556
0.114678
0.102708
0.102329
0.131186
0.0670411
-0.0916153
0.137143
0.00454816
-0.252383
-0.108126
0.00474708
-0.390711
-0.103901
-0.112422
0.051713
-0.0878101
-0.065531
-0.054879
-0.0914827
-0.0721607
0.0422709
-0.0698729
-0.0586282
0.22085
-0.240657
-0.154778
0.132788
0.123826
-0.0911897
-0.050063
-0.154575
0.00388064
0.0493741
0.103293
-0.147508
0.00187176
-0.0737683
0.0602886
-0.0690839
0.0451286
0.275371
-0.191625
-0.102304
-0.207225
0.0673539
-0.0325741
0.129017
0.0156626
0.0351509
0.114913
-0.0400729
0.086114
0.0817067
0.0275891
0.028976
0.161852
-0.258047
-0.104321
-0.146996
-0.173563
-0.247904
-0.0475726
-0.0406138
0.0214899
0.00268516
-0.105621
-0.107191
-0.0252882
-0.352198
-0.147838
0.0424453
0.292907
-0.133521
0.00436892
0.00427413
0.149465
-0.194304
-0.0215611
0.0977608
-0.120799
0.024127
0.0436096
-0.06136
0.13564
-0.175443
-0.0770537
-0.0982619
-0.0474156
0.0145103
-0.138045
-0.125735
0.120782
0.00283199
-0.272579
0.0409813
-0.0118225
-0.0276448
-0.104326
-0.0197519
-0.0545509
-0.140658
0.0451897
-0.0460131
0.00283485
-0.102319
0.127231
-0.0860954
-0.176388
-0.1697
-0.0780165
-0.0677339
0.0541827
-0.278812
-0.265719
-0.0295285
0.0255453
-0.0698398
-0.127041
-0.117856
-0.219708
0.151107
-0.142489
-0.0272659
-0.278786
-0.0532361
0.0364429
-0.220318
0.0334405
0.0585182
-0.138902
-0.165391
0.127252
-0.0362232
-0.0450036
0.0192925
-0.0507317
-0.10186
0.021236
-0.00413297
-0.0358067
0.0824406
0.145099
-0.0382572
-0.107387
-0.278898
-0.0992195
-0.178093
0.114756
-0.210271
-0.0351276
-0.113
0.00536416
-0.0365318
-0.105131
-0.0429711
0.0606374
-0.21893
-0.036482
-0.022629
0.0607542
-0.0445245
-0.0747604
-0.00233179
-0.123225
-0.231664
0.0113804
-0.162188
0.0432923
-0.0151846
0.0731433
0.0865986
-0.136049
0.0508501
0.0268568
-0.23217
-0.245147
-0.127221
0.141204
-0.0702664
0.15505
0.0258939
-0.23569
0.107711
0.129599
-0.0577691
0.173414
-0.199139
0.077772
0.131662
-0.0776854
0.234257
-0.0440703
0.0162383
0.0663331
0.0630736
0.0846117
-0.182217
0.186281
0.00938084
-0.0752411
0.0729907
0.00667846
0.116887
0.115575
-0.0684217
-0.203657
-0.00103487
-0.100817
0.0145099
0.197584
-0.0202431
-0.0445278
0.0830816
-0.0781846
-0.039446
-0.00955426
0.134516
-0.224424
0.14851
-0.113468
0.218121
0.00628867
-0.0334471
-0.358411
-0.0288189
-0.163646
-0.0345318
-0.105459
0.108385
-0.202951
0.0014673
0.253577
-0.218495
-0.273609
0.0549941
-0.290904
-0.18219
-0.0199539
-0.0247326
0.103269
0.0723196
-0.404563
-0.170116
-0.0632064
0.0225979
-0.154386
0.00642581
-0.0955859
0.034586
0.108332
-0.086691
-0.0676985
-0.231758
-0.0906957
-0.131224
0.225897
-0.0244669
-0.034224
0.179389
-0.293584
-0.0343868
0.00658318
0.00544151
-0.30076
0.047556
-0.0762539
0.0245334
-0.0454643
-0.0193926
-0.108976
-0.0668746
-0.00573781
0.0821773
-0.150616
-0.0841628
0.021858
-0.0122319
0.032791
0.0489064
0.0806726
-0.3522
0.154071
0.0186667
0.0354957
-0.0374354
0.197229
0.00415358
-0.151459
-0.161977
0.108176
-0.0829146
-0.286644
-0.0994971
-0.0240887
-0.178788
-0.0398046
-0.28064
-0.0362647
0.00978414
-0.133121
-0.131751
0.0563751
0.120498
-0.0145346
-0.00984803
0.0518337
-0.114715
0.226949
-0.0498479
-0.16285
-0.122188
-0.112336
-0.100247
-0.249593
0.0795717
-0.0404514
-0.104654
0.11067
0.0948753
0.122557
-0.138909
-0.212783
0.0327788
-0.187167
-0.112914
-0.0155448
0.00121008
-0.0946489
-0.133265
0.00663704
-0.151943
-0.0719544
0.0963539
0.0411466
0.104474
-0.0722465
0.0673836
0.0140355
0.137047
-0.0568856
-0.000802888
0.0340444
0.0465652
-0.183098
-0.0676406
-0.01624
-0.0456993
-0.0228092
0.0569065
0.0413394
0.0259737
-0.104764
-0.0104575
-0.115032
-0.115214
-0.277064
-0.0659899
-0.0287769
-0.163019
-0.225233
-0.0318648
-0.00580615
0.0968501
0.0995444
0.0769196
0.112752
-0.122764
-0.1767
-0.200097
-0.306002
-0.0610891
0.113742
0.0705199
0.0655789
0.182899
-0.0856971
0.20955
0.120994
0.0252945
0.0574984
-0.155827
0.116327
0.0289841
-0.0843739
-0.162261
0.14483
0.103892
-0.0511632
-0.0423926
-0.16179
-0.0145848
0.123085
0.0756505
-0.034887
0.0108345
-0.141877
0.22458
-0.033235
-0.159525
0.0472198
-0.125667
-0.0292732
0.00742109
0.18265
0.0719566
-0.0645313
0.0319507
-0.280509
-0.0102239
-0.0509445
-0.264959
-0.168842
-0.00763322
-0.122109
0.0862473
-0.0811757
-0.133203
-0.16104
-0.0205656
0.0668493
-0.0383094
-0.00189466
-0.224836
-0.0284581
-0.0073335
0.00283826
-0.0976009
0.0119097
-0.215965
-0.0923935
-0.0802382
0.0579799
-0.167028
-0.221828
0.151016
0.160604
-0.102233
-0.117412
-0.175771
-0.233328
-0.0239526
-0.320588
0.0970153
-0.083926
-0.337185
-0.0417906
-0.300906
-0.0375244
0.0312637
-0.269539
-0.0409474
-0.287859
-0.236016
-0.0624644
0.107934
0.195401
-0.200316
-0.223648
-0.351149
0.10077
0.0380317
0.125943
-0.135926
-0.235716
-0.179284
-0.22071
0.198892
-0.223012
0.090699
-0.122352
0.0515259
-0.0341881
-0.290421
-0.00408342
-0.29932
0.250434
0.0981361
0.249529
-0.113791
-0.0201209
0.0270049
0.0449734
0.173508
0.0463529
0.014619
0.156777
0.0646482
0.0315691
-0.0387612
-0.179912
0.066385
-0.0593867
0.0044734
-0.023002
-0.0539218
-0.0645953
-0.173507
0.0231853
0.0867279
0.0357395
-0.10312
-0.149801
0.12493
-0.120333
-0.0520318
0.0250326
-0.100451
0.113412
0.186873
0.0161372
-0.0518851
0.118539
-0.196749
-0.103397
-0.0974388
0.126453
0.153616
0.0334854
0.078781
0.0320303
-0.208313
-0.0479942
0.0663202
0.0463768
0.0165036
0.000192952
0.0150753
-0.111311
-0.0297593
-0.0941438
-0.243391
-0.103634
0.129651
0.042227
-0.0666347
0.165875
0.0699438
-0.10815
0.0181479
0.0516335
-0.0665363
0.0766541
-0.208473
-0.0793188
-0.0965724
0.129831
0.0645356
-0.0678067
0.0201404
0.179437
0.176838
-0.130288
0.131865
-0.126919
-0.235416
-0.167197
0.0956003
-0.0132425
-0.206864
0.102135
0.0102386
-0.110982
-0.13911
0.167637
-0.148036
-0.152017
0.0267292
0.0547765
-0.0516318
-0.0611053
0.0163067
0.141602
-0.219354
-0.0881419
-0.288431
-0.104556
-0.0717793
-0.262837
0.293831
0.122299
-0.0629706
-0.122143
-0.156854
-0.208552
-0.100134
-0.0649215
-0.0112459
-0.0680872
-0.124525
0.151624
-0.124095
-0.257888
-0.0699718
-0.0136243
-0.0243064
-0.127697
0.060336
0.081747
-0.281438
0.223607
-0.103864
0.098971
-0.153279
-0.178484
0.112916
-0.183238
-0.155889
-0.0536037
-0.088438
0.288628
0.223936
0.0339684
0.0256128
-0.0602634
-0.0198478
-0.126109
-0.174214
-0.153118
-0.102619
-0.150893
-0.258135
-0.270566
0.0773937
-0.0509469
-0.260575
-0.0451496
0.0155321
-0.120886
-0.0148623
0.11088
-0.0308062
-0.0203463
-0.078317
0.0759064
0.161839
0.0491166
-0.345465
-0.0577192
-0.111608
-0.0752044
-0.117829
-0.147866
0.0351266
0.193486
0.0280934
-0.243004
-0.23974
0.151643
0.0621087
-0.0739391
-0.176694
-0.168748
0.0114735
-0.255647
-0.288969
-0.09654
-0.0505863
-0.0515647
-0.081971
-0.101972
-0.277177
-0.0670992
-0.355025
0.0694749
-0.232026
0.0646745
-0.028705
-0.0430976
-0.0219544
0.123069
0.0438294
-0.126398
-0.303657
0.0266025
0.00327301
0.0847745
-0.253825
0.0190635
0.044572
0.0666762
0.0702118
0.184806
0.0594202
-0.211213
0.111761
-0.042661
-0.0433528
-0.110953
-0.0625046
-0.15736
-0.0393598
0.0641129
-0.232965
0.00950476
0.025033
0.0377293
0.238277
-0.0668126
0.0711261
0.215653
-0.203652
-0.264398
-0.0582424
-0.0698299
0.126107
-0.271326
-0.0586795
-0.24402
-0.253841
0.0719494
-0.142114
-0.191072
-0.116649
-0.0907613
-0.0935572
0.149094
-0.0691079
-0.221917
-0.150252
0.0962644
-0.144835
0.0239562
0.14058
0.338507
0.0280466
0.0194469
0.0566025
-0.263198
-0.121721
0.311445
-0.168354
-0.0789898
0.00225597
-0.105326
-0.0329714
0.126804
-0.0569521
0.0730443
-0.131536
0.0940121
0.226843
-0.217095

## Sheet: affective_constraint_hist
permuted_values
-0.232611
-0.0938536
-0.0855519
0.0959863
-0.200392
-0.12156
-0.0484131
0.14147
-0.375465
-0.209477
0.0411674
-0.119129
0.0345387
-0.133777
0.182809
-0.0539179
-0.110608
0.0885499
0.14971
-0.29166
0.0692157
-0.194815
0.0289306
0.0308472
0.0245254
-0.206289
-0.222644
0.0975067
0.0366748
-0.0656004
0.0335183
0.0663538
-0.174736
-0.0795828
0.00842549
-0.0563659
-0.349953
0.0615761
-0.339461
0.0416934
0.0200447
0.0626378
-0.396573
-0.230678
-0.268704
-0.161778
-0.0646378
-0.341802
0.0612968
-0.168288
0.00375734
-0.188344
-0.234852
-0.00401595
-0.207185
0.0594239
-0.11813
-0.0683969
-0.260209
-0.141084
0.196096
-0.0818052
-0.159363
0.0894553
-0.137604
-0.0505457
0.0137615
-0.29688
-0.0100696
-0.12075
-0.0315667
0.0679079
-0.0237441
0.0772461
-0.142537
0.013891
-0.115647
0.0124571
-0.140234
0.106465
0.0321832
-0.0480283
-0.220202
-0.122873
0.21221
0.0677738
-0.148785
-0.00145476
-0.0303954
-0.119391
-0.141921
-0.324359
0.122633
-0.108646
-0.0154367
-0.0130077
0.204513
-0.324427
0.106106
-0.0620802
-0.0800868
0.0598575
-0.18078
-0.0167524
-0.018702
0.0845482
-0.216414
-0.0455935
-0.0575926
0.0591401
-0.250952
-0.014562
-0.137084
0.138585
-0.137453
-0.00160375
0.0723571
0.240545
-0.147615
0.12181
-0.0511829
-0.0143263
-0.0480229
0.0487607
-0.24213
0.0704904
-0.0324076
0.0684824
-0.0468638
0.0941723
-0.246111
-0.328295
0.0586934
0.122743
-0.0428703
-0.0867204
0.206893
-0.0456346
0.0547717
-0.0274371
0.00638661
0.0411064
0.00939201
-0.145228
0.0927248
-0.120902
-0.108042
-0.367339
0.0162496
-0.00433516
-0.219211
-0.154107
-0.017649
-0.175288
-0.23223
-0.0557804
-0.175145
-0.0929676
-0.186809
0.0554528
-0.145149
-0.231804
0.125861
0.134932
0.0896277
0.0454568
-0.216181
0.197827
-0.0204085
-0.130368
-0.015999
-0.20446
0.203891
0.0792738
-0.181852
0.115302
0.00575398
-0.0302502
-0.102953
-0.132407
-0.0147623
0.146219
0.150481
-0.188055
0.132104
0.10531
-0.178204
-0.40247
0.0100466
0.0237222
-0.164931
-0.057067
0.0844322
0.0787187
-0.0181274
0.00629935
-0.129615
0.167684
0.0586434
0.125684
-0.13799
0.0399707
-0.140688
-0.205639
-0.0892849
0.0860577
-0.200472
-0.0319837
-0.220695
0.0376531
-0.00733596
-0.0163037
-0.0442952
0.218973
-0.0842086
-0.20608
-0.0719965
-0.00201524
-0.164274
-0.0725558
-0.143314
-0.00753062
-0.255714
-0.0084993
-0.180895
0.0125568
0.0702554
0.0155779
0.0031568
-0.10664
-0.0915399
0.196539
-0.0564233
0.044935
-0.0378084
-0.151269
-0.0460914
0.00409709
-0.204477
-0.0167571
-0.14877
-0.0929309
0.0185864
0.076119
0.0490976
0.081322
-0.287889
-0.0507185
0.0915202
-0.119566
0.0465421
-0.0381851
-0.075237
0.0578724
-0.121991
-0.38748
-0.0142319
0.155493
0.0254477
0.0845114
0.0845374
-0.0974392
0.205092
-0.088647
0.0678198
-0.0564543
-0.162111
-0.113507
-0.126616
0.00971014
0.0933222
-0.250082
-0.0600749
-0.0781629
-0.188401
0.122139
-0.331239
-0.299024
-0.220826
-0.0479494
0.017232
0.072151
-0.0112764
-0.234529
0.0142589
0.123168
-0.115799
-0.0282936
-0.0541777
-0.0412593
0.0454416
-0.0281343
0.0274721
0.255223
0.184005
0.123702
-0.135219
-0.0494892
0.192456
-0.0584823
-0.0633706
0.007829
-0.00193715
0.0483739
0.127563
0.0578627
-0.0179018
0.0207921
0.194132
-0.00136747
-0.0243535
0.0174257
0.0461501
0.075069
-0.134993
-0.204407
-0.0759937
-0.302359
-0.0869507
-0.112831
0.0130184
-0.309483
-0.221906
-0.0501269
-0.0615054
0.0909956
-0.184115
-0.0189485
-0.0559547
0.0162401
-0.114043
-0.178685
-0.0711184
0.0462227
-0.152472
-0.172994
0.233167
-0.183411
0.076507
0.0823375
-0.00594151
-0.0591311
-0.125216
-0.0465581
0.0922814
-0.0137963
0.0167636
-0.043757
-0.1087
-0.257346
-0.0355288
-0.30129
0.0316675
0.15111
-0.0350974
-0.104429
-0.141502
-0.0559169
-0.100185
0.154482
0.0374546
-0.282146
0.132762
0.0687649
0.087349
-0.0742275
-0.0586834
0.0391551
0.0292547
0.0326029
-0.121828
-0.0594151
0.0124346
-0.0569106
-0.151475
-0.020949
-0.0493152
-0.227255
-0.0369134
0.0435579
0.0646262
-0.255428
-0.151189
-0.0490142
0.0187928
-0.0225019
-0.0631158
0.161316
-0.0573006
0.103097
-0.318551
-0.166289
-0.020098
-0.134331
0.0802981
-0.0180769
-0.0162167
-0.0303023
-0.00667757
0.11504
-0.113701
-0.123723
-0.127448
0.000711194
-0.339655
0.0852728
0.0110719
-0.0339967
-0.100093
-0.0672916
-0.0400715
-0.0975358
-0.126718
0.074893
-0.263195
-0.0778733
0.0373933
0.0263553
-0.00746781
0.00960636
0.211848
-0.17204
-0.329518
0.0507167
0.0532559
0.176839
0.0330041
-0.0463376
0.066023
-0.0166769
-0.00327782
0.0489707
-0.0714641
-0.0577908
0.0642298
0.0135359
0.07819
-0.00509743
0.021448
-0.188977
0.0451191
0.190037
0.0713578
-0.0531813
-0.209931
0.030072
-0.0776587
0.119299
0.0577549
0.0172227
-0.285915
0.248995
0.0166575
-0.31427
-0.220292
0.0442586
-0.196947
-0.107773
-0.0561393
-0.0347119
0.00200622
-0.0103075
-0.000703035
0.131392
-0.061658
-0.278105
0.0693725
0.00631691
-0.279216
0.203198
0.0170934
-0.198045
-0.07446
0.213154
0.0271197
-0.284622
0.143007
0.0627464
-0.00430986
-0.0630308
-0.105772
-0.262744
-0.0863233
0.0438493
-0.0558193
-0.0365115
-0.0793608
0.0335499
0.130654
0.188935
-0.118713
-0.113047
0.116017
-0.299797
-0.273753
-0.0283493
-0.117266
-0.132596
-0.0188885
-0.237139
-0.136943
-0.311063
-0.0174619
-0.197926
0.222769
-0.157901
-0.160917
-0.0113889
-0.181325
0.0175295
-0.0142997
-0.0359884
0.022133
0.0316766
-0.0832981
0.0395106
0.244452
-0.109216
-0.114946
0.0183414
-0.106116
-0.227841
0.0123619
0.270435
-5.1417e-05
0.00215878
0.110282
-0.00177251
-0.00365723
-0.00387511
0.146694
-0.174627
-0.154984
0.0342239
-0.0152597
-0.0102975
-0.202876
0.143245
-0.253955
-0.0432376
0.0959094
-0.138045
-0.105207
0.144834
0.0167594
-0.0940148
0.0709184
0.0335441
0.117373
-0.120087
0.0119158
-0.0290968
-0.147996
0.114171
-0.109091
-0.00541164
0.0254208
-0.145932
-0.129661
-0.260008
0.22413
0.100865
-0.0756048
0.079414
-0.0697613
0.0907777
-0.215823
-0.0188902
0.0613058
-0.0218837
-0.245855
-0.0201557
0.162366
-0.0146508
-0.135046
0.00777903
0.229323
0.194052
-0.0928012
-0.0988198
-0.197276
-0.266794
0.0500087
-0.00353956
-0.0347762
0.0813364
-0.0309478
-0.0738754
-0.0668108
-0.127824
0.02904
0.0201631
-0.148478
0.000991367
0.14667
-0.13798
0.0754671
0.0352928
-0.120233
0.0115168
-0.15687
-0.179268
-0.0848546
0.145261
0.133589
0.00386452
-0.0430495
-0.0800669
-0.0853153
0.0673576
0.022476
-0.183264
0.00791698
-0.0915378
-0.196963
0.0349148
-0.135408
-0.264071
-0.142657
0.0636116
-0.152276
-0.0572888
-0.119579
-0.0753961
-0.090187
-0.379142
0.0154719
-0.163798
-0.209737
0.111734
-0.112525
0.00689573
0.189953
-0.0475673
-0.134982
-0.0446673
0.0787349
0.182277
-0.0320629
-0.0490618
-0.000414854
-0.310694
0.0770136
0.015048
-0.0226787
0.00685269
-0.0908707
-0.115551
0.0498347
0.113185
0.225396
-0.0344017
-0.158741
0.0358765
-0.0705419
0.0547651
-0.123877
0.068236
0.131735
0.118117
-0.182552
0.105192
-0.0578136
-0.141176
0.152036
-0.112695
-0.152862
-0.0509072
-0.185013
0.139803
0.111133
-0.0307185
-0.134045
-0.0211844
-0.106161
-0.193585
-0.0540048
0.109016
0.0655047
-0.146849
-0.307677
-0.00494522
0.00741503
-0.0672735
0.166292
-0.0269261
-0.0907201
-0.18855
-0.170494
0.0844138
-0.348684
-0.197249
-0.0599786
0.111528
0.0903429
0.0216436
-0.0388181
-0.140748
-0.156655
-0.048657
0.273057
0.214189
-0.350123
0.0473615
-0.187747
-0.212139
-0.314329
-0.095203
0.084098
0.0169552
-0.158854
-0.131046
0.0779337
0.00629972
0.0335965
-0.205525
-0.337476
-0.00134546
-0.0555003
-0.028747
-0.0246876
-0.0575918
-0.17884
-0.436342
-0.0350422
-0.145023
-0.014234
-0.206995
0.146945
0.0465639
-0.214051
-0.133935
-0.286791
-0.00750332
0.22798
-0.0104503
-0.0960217
-0.0504662
0.173341
0.17269
0.197984
0.157534
-0.074772
0.142639
0.1106
-0.0683292
0.10297
0.0518087
0.0274943
-0.00638366
-0.208652
0.192547
-0.113438
-0.196491
-0.0385797
-0.0800946
0.00963143
-0.198294
-0.14995
0.0308078
0.0865164
-0.109883
0.0267935
0.247048
0.14036
0.091048
0.231274
-0.0813374
-0.0943787
-0.0324931
0.0341252
-0.17654
0.0576311
0.340053
-0.0785099
0.226012
-0.0153999
0.0686375
-0.166964
-0.0246167
0.0448446
0.168749
-0.0899476
0.0416805
0.0386839
-0.221726
0.0119605
0.0118554
-0.0784812
-0.0929014
-0.102846
-0.0861729
0.00971824
0.0537615
0.0611153
-0.0201558
-0.228182
-0.0135242
-0.206029
-0.0425351
-0.179024
-0.103132
0.0505783
0.0132121
-0.165956
-0.17448
0.0302553
0.0398329
0.00221062
-0.218531
0.249554
-0.239196
-0.0523066
-0.169604
-0.0800737
0.0977459
-0.124087
-0.124372
-0.0582355
-0.144443
-0.182701
0.160001
-0.0789778
-0.0367235
0.0536868
0.0271401
-0.0183132
-0.0239379
-0.0132573
0.155624
-0.0928473
-0.0119328
-0.0855926
-0.337345
3.10348e-05
-0.17431
-0.0683342
0.128605
0.0759746
-0.0356491
-0.047059
-0.128521
0.0397706
-0.177589
-0.0973217
0.0203041
0.00921767
-0.0279069
0.123763
-0.367969
-0.000604007
0.0336325
0.0820743
-0.0730252
-0.0378842
-0.0479237
-0.0163771
0.289576
0.0588151
-0.0170417
-0.157451
0.0406831
0.0117163
-0.243664
-0.177361
-0.120768
0.015347
0.0911545
-0.138885
0.14313
0.102397
-0.267154
-0.0902618
0.121461
0.0166518
0.0265525
0.174833
-0.0518823
0.0390929
-0.24945
0.120829
0.117857
-0.210535
0.0988858
0.177115
-0.147941
0.0721747
-0.0885705
-0.119416
-0.314568
0.0545956
-0.0339837
0.226858
-0.112388
-0.150825
-0.0684592
-0.0112055
-0.0514611
0.00935421
0.0893617
-0.0688096
0.278827
0.0476941
-0.337756
-0.171111
0.0563064
-0.117372
-0.080445
-0.0685028
-0.0965736
-0.0436587
-0.288303
-0.057872
-0.0940819
0.191226
0.00881524
-0.0112358
-0.0394659
-0.0243122
-0.0496326
-0.115374
0.0623727
-0.253434
-0.240627
0.0370401
-0.0774095
0.0020488
-0.197265
0.00692074
-0.0116984
0.0161584
-0.0631094
0.107244
0.0600162
-0.0258107
0.143414
0.0150899
-0.176757
0.0875954
-0.036317
-0.125068
-0.231459
0.0249002
-0.293256
-0.180459
0.0461642
0.0292624
-0.0362959
-0.0738414
-0.303907
-0.13336
0.161002
0.0703132
0.0657597
0.1362
-0.0615138
-0.173815
0.244389
-0.249094
-0.229447
0.0623704
-0.135013
0.0473416
-0.256364
-0.0790076
0.0529086
-0.144018
-0.0676038
-0.0830436
-0.120807
-0.194835
-0.117567
-0.125237
-0.0248226
0.0153165
-0.0987532
-0.0239607
0.23644
-0.102005
0.00166384
0.0500001
0.0291892
0.0566658
0.046138
-0.044663
0.0710954
0.0915491
0.266962
-0.205751
-0.0755727
-0.201801
-0.0842345
0.150555
0.244125
0.00971884
-0.00473626
0.0923097
-0.0549022
0.181214
0.0960291

## Sheet: mirror_evcent_hist
permuted_values
-0.259983
-0.11777
-0.197227
0.058855
-0.0504044
-0.243924
0.0779894
-0.00759187
0.063031
-0.0461531
0.0199641
-0.0711604
-0.22424
-0.0863397
0.0583595
-0.221579
-0.171608
0.0451309
-0.061189
-0.268928
-0.185465
-0.114751
0.102272
-0.0401944
0.0578132
0.0491071
-0.00627491
0.0735574
-0.107769
0.151061
-0.112407
0.00238649
-0.177456
0.112655
-0.0272413
0.197336
-0.218092
-0.155078
-0.0327196
-0.0739297
0.0732436
-0.271642
-0.0934696
-0.0535765
0.248017
-0.0263398
0.0176148
0.0873645
-0.194051
0.0743681
0.0117066
0.0962184
0.00888718
0.0919068
0.0416402
-0.0729437
0.0599343
-0.128295
-0.236766
0.109616
-0.00940749
0.00738536
-0.11013
0.0622265
-0.156372
-0.339347
-0.0999616
-0.00362928
-0.127365
0.046486
-0.169616
0.0729122
-0.00445297
-0.236583
-0.175867
-0.0531386
-0.300638
0.144548
-0.150401
-0.0734366
0.0189565
0.0756193
-0.149401
-0.0180832
0.193651
-0.164203
-0.0345801
0.160685
-0.141004
-0.210316
0.263115
0.162826
0.0217525
-0.0721521
-0.152155
0.026198
-0.0530918
-0.26997
-0.248087
-0.117217
0.335766
0.0541473
0.0313333
-0.0642748
-0.200576
0.245992
0.114638
0.129679
-0.242921
-0.124884
-0.111085
-0.0245766
0.0972988
0.00916862
-0.24159
0.0700186
0.0337416
-0.072092
-0.00168951
0.163667
-0.0353077
0.0159684
0.0971857
0.133037
-0.115978
-0.0859815
0.140466
-0.159616
-0.16378
-0.245648
0.112819
-0.0807682
-0.0765656
0.0444696
0.102641
-0.248986
-0.131588
-0.150933
-0.030417
-0.00361493
0.0712809
-0.00425247
0.0916603
-0.0939748
-0.167348
0.0356337
0.0268763
-0.265023
0.167619
-0.0338644
-0.0322884
0.136764
-0.197225
-0.00147173
0.119207
0.0546238
-0.0373381
-0.0308947
-0.0519118
0.0775961
-0.0144296
0.0861878
-0.016729
-0.0241378
-0.156275
0.0709671
-0.0221538
-0.158863
0.171055
-0.166981
0.068113
-0.185811
-0.0482903
-0.104264
-0.00570434
-0.0689164
-0.13574
0.0921607
0.0126907
0.0914475
-0.255621
0.285596
0.00332656
0.175245
-0.0285771
0.0801082
-0.0376569
-0.00539548
-0.148352
0.147532
0.0465371
0.00123791
0.0753783
-0.14998
0.153344
-0.155483
0.0134716
-0.0354258
-0.113561
-0.169983
0.0321768
0.206385
0.0295977
-0.284213
-0.0582359
-0.184189
-0.234387
0.0173815
-0.00122351
0.278463
-0.0679061
-0.214884
0.0795096
0.050409
-0.0449517
-0.189567
-0.00333018
-0.0899365
-0.0544764
0.125261
-0.144083
-0.0763414
-0.0193175
-0.28104
-0.035214
-0.0265958
-0.243742
0.104695
-0.00657256
0.154151
-0.0330734
-0.0406046
-0.055129
-0.210132
0.0867481
0.0271716
-0.152808
-0.167393
0.0258347
0.0856648
-0.0641253
-0.16439
-0.237819
-0.00527013
-0.107273
0.0116156
-0.0626133
0.0491126
0.0878624
0.26768
0.00421318
0.00322379
0.129616
-0.0552028
-0.0219573
0.0647576
0.0749565
0.0482043
-0.0185967
0.00380061
-0.228597
-0.0985134
-0.166004
0.136012
-0.139616
0.00194914
-0.110134
-0.00136562
-0.0416801
0.172271
-0.0620608
0.0963875
-0.0815718
0.00341808
-0.0154718
0.0995141
-0.22445
-0.159061
0.111668
-0.183754
0.170571
-0.119631
-0.159733
-0.0452346
-0.0753219
0.0469802
0.10717
-0.256394
-0.381444
0.096502
-0.0633587
-0.150894
-0.19574
0.0504694
-0.116482
-0.147403
-0.252801
-0.0931035
0.170069
0.18382
-0.263359
-0.0062217
0.135277
-0.0573957
-0.0528956
0.0246052
0.062083
0.0426054
-0.172783
-0.00383343
-0.178821
0.303643
0.107797
-0.0532581
-0.303075
0.111812
-0.0636803
-0.155783
0.0546345
0.0467746
-0.10146
0.0281778
-0.33486
-0.111249
-0.266866
-0.272856
-0.117105
0.0842215
0.0916884
-0.164121
-0.0699575
0.134949
-0.0771593
-0.0652865
0.166016
-0.018165
-0.0616483
-0.231771
-0.0587393
-0.226846
-0.229363
-0.0378606
-0.138976
0.0191131
0.0739841
0.0777854
-0.297088
-8.41272e-06
0.0347019
0.109387
-0.0243385
0.0231539
-0.00429475
-0.327503
0.115263
-0.0461193
-0.237642
0.0129097
-0.0978644
-0.375589
0.0615769
0.0181157
-0.0192038
-0.120695
0.0345886
0.208728
-0.104707
-0.176102
-0.171077
0.0597798
-0.0835392
-0.130117
-0.127807
-0.00214654
0.0495869
0.0882991
0.0743392
0.00749406
-0.0134352
0.075539
0.287713
-0.0306021
-0.186056
-0.163543
0.0240442
-0.133043
0.0188081
-0.104618
-0.014431
0.0509031
-0.0198109
0.0466983
0.194254
-0.23768
0.119521
0.135656
0.041171
-0.366641
0.141147
-0.063299
-0.0623662
-0.125568
-0.127909
-0.111443
0.0405416
-0.048222
-0.407126
0.0305259
-0.205232
-0.0144108
-0.275928
-0.41177
-0.0166419
-0.0799173
-0.261032
-0.06347
-0.121078
-0.271476
-0.0328878
-0.0296986
-0.0864832
-0.133793
0.0548412
0.0937714
-0.163843
-0.205804
-0.312825
-0.184374
-0.0269149
-0.0325949
0.0233647
0.0200074
-0.151841
0.0916421
0.0990766
0.113775
-0.0179423
0.138813
0.0011923
0.219492
-0.105068
0.162461
0.21052
0.081753
-0.0858505
0.0640498
-0.0310093
-0.029508
0.0991264
0.0633592
0.0690069
0.202006
0.282195
-0.00387951
-0.0573582
-0.195027
-0.206638
-0.175866
-0.165292
0.00130687
0.051445
-0.165004
0.0715123
-0.0754187
0.0387204
0.0986037
-0.105553
-0.338323
-0.301987
-0.173085
0.00404842
0.00596057
-0.00810115
-0.0161377
-0.232764
0.0793204
0.0273711
-0.0468196
0.0140799
-0.0135947
0.16583
-0.362941
-0.225126
0.134308
-0.0203926
-0.168373
-0.114133
0.0261422
-0.0286552
0.143403
0.135465
0.209356
-0.197687
-0.0482061
-0.0276356
0.00537159
-0.333603
0.216112
0.0250259
-0.197906
-0.215834
0.229604
-0.0352397
-0.0249572
0.0634137
-0.200416
-0.0716466
-0.0710557
0.0767138
0.247984
-0.059723
0.0997063
0.200326
0.247426
-0.0477678
-0.012806
0.0786999
0.0279939
-0.421841
0.0141301
0.104014
-0.219729
0.0520967
-0.0751177
-0.0254943
-0.196291
0.0121033
-0.199792
0.0222972
-0.0426308
0.00415168
-0.118919
-0.0475631
-0.0486624
-0.01396
0.0241694
-0.24769
-0.0963845
-0.17277
0.105523
-0.254049
0.148776
-0.0385896
0.0409079
0.00399283
-0.137357
-0.164885
-0.0514269
-0.227225
-0.0832839
0.178598
-0.00229203
-0.0601439
-0.0116128
0.0851707
-0.119296
-0.00644156
0.0725815
-0.00556835
-0.144883
-0.27074
0.122723
-0.13687
-0.121568
-0.104891
0.0672168
0.0231971
0.0415179
-0.0532071
-0.117434
0.084989
-0.0465441
-0.00190212
0.175644
0.0197357
0.0149872
0.128862
0.21211
0.0217598
-0.0635841
-0.252232
0.0309978
-0.105388
-0.273218
-0.18319
-0.161368
0.0885198
0.0738975
-0.022429
-0.149597
0.0602313
0.0266002
0.0706884
-0.167332
-0.251011
0.0657834
-0.355182
0.0461264
-0.132632
-0.176435
0.0530783
-0.195936
0.262236
0.0927652
0.0776706
-0.0680463
0.0954316
-0.0749268
-0.0617374
-0.0832708
0.0875884
-0.113589
-0.0035579
-0.00828122
-0.0234221
-0.0171661
0.143977
0.319761
0.0546468
-0.261134
0.000556257
-0.0328195
-0.00950682
0.0119644
-0.139093
-0.223
0.143155
-0.104169
0.0474352
0.112714
0.0899649
-0.0872734
0.141255
-0.0320821
-0.164436
-0.17706
-0.278967
0.0679209
0.0278847
-0.0223856
0.125571
-0.100033
-0.0655527
0.056739
-0.00571044
0.0512726
-0.20117
0.228888
0.043153
-0.0308272
-0.0222612
-0.0845853
-0.0631943
-0.0565788
-0.176067
0.319933
0.0700388
-0.0204834
-0.056297
0.123306
0.0542722
-0.227682
0.0624724
-0.102446
0.0788972
0.0209626
0.110567
0.0496343
0.0880785
-0.0633926
-0.114439
0.0791481
-0.0285692
0.132914
0.13476
-0.0141494
-0.155692
-0.103069
-0.144561
-0.10782
-0.122489
-0.0436752
-0.0656719
-0.0702304
0.140765
0.0469167
-0.0683276
-0.0820468
-0.0385532
-0.119056
-0.138436
-0.00838783
0.0705643
-0.181059
-0.255181
-0.0297331
-0.20365
-0.222964
0.120928
0.00587463
-0.0226182
0.132648
-0.0250194
-0.0244563
0.0248859
-0.105313
0.00917282
0.146437
-0.115389
-0.0953491
-0.209874
-0.139067
-0.151749
0.212892
0.0842231
0.179945
-0.184391
0.0695466
-0.0722406
0.215196
-0.119907
-0.0111067
-0.154775
-0.304344
-0.191778
-0.0632687
0.00105702
-0.128315
-0.0533522
-0.0391702
0.0453015
-0.221144
0.121076
0.119363
0.131735
-0.0029117
0.182052
-0.00200638
-0.120203
0.157494
-0.0481002
-0.109913
-0.207318
-0.0825795
0.00948642
-0.229937
0.0329754
-0.170138
-0.08312
-0.181493
0.0359624
0.219815
0.152483
0.06118
-0.0775967
-0.0441273
0.223441
0.0754237
0.0580513
-0.0192792
-0.0128114
-0.0808505
-0.210588
0.180134
-0.0485012
-0.0631817
0.0525947
-0.101562
-0.213995
0.0113189
-0.19338
0.134504
0.0348844
-0.154558
-0.160727
0.051282
-0.0958279
0.042497
-0.0286552
0.000864341
-0.297403
0.102484
-0.0948675
0.144227
0.0502104
0.0682769
-0.0530354
0.259972
-0.0348441
-0.353493
0.086614
-0.0183585
0.00217447
-0.0422145
0.202298
0.0771753
0.0977151
-0.0485884
0.241555
0.0589397
-0.240917
-0.0836112
0.0400706
-0.0915857
-0.0104934
0.284727
-0.0899038
-0.206937
0.0216681
0.0600554
0.263629
0.0864185
-0.129176
0.0188256
0.109481
-0.122232
-0.00433228
-0.191199
-0.22074
0.123379
-0.202106
-0.100457
0.118598
-0.113201
-0.258508
-0.15739
-0.160753
-0.0577897
-0.233423
0.0172859
-0.0248536
0.109394
-0.111131
0.094952
0.0201659
0.13905
0.102579
0.142407
-0.0315287
0.126256
-0.129646
-0.178807
0.0693049
0.0307128
0.00302488
0.0505025
0.195731
-0.0652549
-0.167095
-0.123305
-0.106819
-0.0776824
0.0304842
-0.0989913
0.163073
-0.137928
0.0269964
-0.0989305
-0.140426
0.21955
0.0800084
-0.01129
-0.0539502
-0.0347234
-0.125993
-0.310915
-0.048658
-0.113714
-0.141738
-0.0974417
0.113216
-0.257642
-0.118829
0.202189
0.148303
-0.215764
0.302633
-0.233616
0.0756484
0.0214575
-0.138459
0.000261575
-0.208724
-0.204517
-0.0182152
0.129094
-0.0332721
0.274108
-0.0764498
-0.104481
0.0821826
-0.135345
-0.0790659
-0.0670713
-0.0252214
-0.243354
-0.158076
-0.0469228
0.00315867
0.356084
-0.017808
-0.0111504
0.0624268
-0.130389
-0.013059
0.161668
-0.10729
0.0112745
0.0400527
-0.063013
0.0101045
0.0979715
-0.333797
-0.0724242
-0.0466517
0.173573
-0.0663311
0.142633
0.127037
-0.254186
-0.201694
0.1719
-0.0413398
-0.0617977
-0.163744
-0.0272115
-0.155159
0.087902
-0.17842
0.0430057
-0.122424
-0.0271521
-0.0131672
0.0109225
0.317853
-0.0545219
0.0892405
0.0686117
-0.206873
0.107423
-0.2173
0.037448
0.0180493
0.11427
0.128598
-0.0293485
0.15896
-0.366888
0.00670252
0.068775
-0.277826
0.0127958
-0.0360257
-0.149134
-0.113942
0.00740222
0.0378291
0.043097
0.0771929
-0.0105065
0.00737164
0.0899011
-0.0397849
0.0193878
0.0791907
-0.257576
0.0802706
0.12291
-0.188768
0.079602
0.063327
0.0991724
-0.144457
-0.0160493
0.0595921
-0.0551956
0.0569262
-0.19105
0.0938088
0.0689811
-0.0266418
-0.0740369
-0.0200221
0.0495037
-0.252163
0.0674843
0.107463
-0.223976
-0.105601
-0.215862
0.099202
-0.131608
-0.147413
-0.247868
-0.404045
0.0750686
0.105911
0.109216
-0.0144362
0.0290828

[truncated: 2 more sheets: mirror_constraint_hist, face_bcent_hist]
